# Supplementary material for: Plasma Exosomal miRNA Levels after Radiotherapy Are Associated with Early Progression and Metastasis of Cervical Cancer: A Pilot Study
Source: J Clin Med. 2021 May 13;10(10):2110. doi: 10.3390/jcm10102110 (PMC8153571; doi:10.3390/jcm10102110)
Supplement: Supplementary file 1 [file jcm-10-02110-s001.zip]

Archive with 2 entries (2 files):
- Supplementary methods.pdf
- Supplementary_figures_and_tables.pdf
